# Supplementary material for: Replacement of Less-Preferred Dipolar Aprotic and Ethereal Solvents in Synthetic Organic Chemistry with More Sustainable Alternatives
Source: Chem Rev. 2022 Feb 24;122(6):6749–94. doi: 10.1021/acs.chemrev.1c00672 (PMC9098182; doi:10.1021/acs.chemrev.1c00672)
Supplement: Supplementary file 2 — cr1c00672_si_002.xlsx [file cr1c00672_si_002.xlsx]

## Sheet: OPR&D 2020
OPR&D 2020	Documents	Reactions
	255	18566
Solvents Colour Coded According to Green Chem., 2016,18, 3879-3890
	Solvents	Occurrence	Relative %		Dipolar Aprotic	%	Dipolar Protic	%	Ether	%	Other - Hydrocarbons, Aromatics, Esters, Carbonates, Ketones	%	Chlorinated Solvents	%
Top 25 Organic - Water Excluded	Water	16365	-		MeCN	9.14	MeOH	9.43	THF	10.16	Toluene	9.16	DCM	8.26
1	THF	12676	10.1614		DMF	5.51	EtOH	6.17	2-MeTHF	5.57	Heptane	5.84	CHCl3	1.59
2	MeOH	11764	9.43036		DMSO	2.97	IPA	4.39	Dioxane	3.67	Isopropyl Acetate	4.77	CCl4	0.33
3	Toluene	11424	9.15781		DMAc	1.68	AcOH	1.05	TBME	1.82	EtOAc	4.62
4	MeCN	11400	9.13857		NMP	0.26	t-BuOH	0.28	CPME	0.54	Hexane	1.26
5	DCM	10303	8.25918								Acetone	1.2
6	EtOH	7700	6.17254								Xylene	0.26
7	Heptane	7288	5.84227		% Total	19.56		21.32		21.76		27.11		10.18
8	2-MeTHF	6952	5.57292		Net	99.93
9	DMF	6869	5.50639
10	Isopropyl Acetate	5946	4.76649
11	EtOAc	5758	4.61578
12	IPA	5479	4.39212
13	Dioxane	4581	3.67226
14	DMSO	3701	2.96683
15	TBME	2275	1.82371
16	DMAc	2090	1.6754
17	CHCl3	1988	1.59364
18	Hexane	1567	1.25615
19	Acetone	1498	1.20084
20	AcOH	1308	1.04853
21	CPME	669	0.53629
22	CCl4	466	0.373559
23	Xylene	364	0.291793
24	t-BuOH	351	0.281372
25	NMP	329	0.263736
	Total Top 25 - water not included in analysis	124746

## Sheet: JMedChem 2020
J.Med.Chem 2019	Documents	Reactions
Volume 63, Issues 1-2	105	20394
Solvents Colour Coded According to Green Chem., 2016,18, 3879-3890
Solvents	Occurrence	Relative %	Top 25		Dipolar Aprotic	%	Dipolar Protic	%	Ether	%	Other - Hydrocarbons, Aromatics, Esters, Carbonates, Ketones	%	Chlorinated Solvents	%
Water	16336				DMF	11.88	MeOH	12.97	THF	14.6	Toluene	4.7	DCM	15.36
DCM	13190	15.3569	1		MeCN	3.66	EtOH	8.13	Dioxane	6.35	EtOAc	4.7	1,2-DCE	0.69
THF	12540	14.6001	2		DMSO	2.87	t-BuOH	1.58	Diethyl ether	3.4	Butylamine	2.16	TFA	0.35
MeOH	11140	12.9701	3		DMAc	0.214228	IPA	0.97	Dimethoxymethane	0.65	Hexane	1.94	o-Dichlorobenzene	0.18
DMF	10202	11.878	4		NMP	0.204913	n-BuOH	0.42	2-MeTHF	0.15	Acetone	1.63
EtOH	6987	8.13482	5				1-propanol	0.24
Dioxane	5456	6.35231	6
Toluene	4039	4.70253	7		% Total	18.8291		24.31		25.15		15.13		16.58
EtOAc	4034	4.69671	8		Net	99.9991
MeCN	3142	3.65817	9
Diethyl ether	2920	3.3997	10
DMSO	2464	2.86879	11
Butylamine	1851	2.15508	12
Hexane	1669	1.94318	13
Acetone	1397	1.6265	14
t-BuOH	1360	1.58342	15
IPA	831	0.967517	16
1,2-DCE	594	0.691582	17
Dimethoxymethane	562	0.654325	18
n-BuOH	360	0.419141	19
TFA	299	0.34812	20
1-propanol	210	0.244499	21
DMAc	184	0.214228	22
NMP	176	0.204913	23
o-Dichlorobenzene	152	0.176971	24
2-MeTHF	131	0.152521	25
Total Top 25 - water not included in analysis	85890

## Sheet: Angewandte 2020
Angewandte Chemie 2020	Documents	Reactions
Volume 59, Issues 1-3	376	18280
Solvents	Occurrence	Relative %		Dipolar Aprotic	%	Dipolar Protic	%	Ether	%	Other - Hydrocarbons, Aromatics, Esters, Carbonates, Ketones	%	Halogenated Solvents	%
H2O	14957			DMF	8.57219	MeOH	8.86341	THF	14.4	Toluene	9.73	DCM	14.17
THF	13497	14.3976		MeCN	6.04619	EtOH	0.58	Diethyl Ether	8.85381	EtOAc	7.68574	1,2-DCE	3.31
DCM	13279	14.165		DMSO	1.99			2-MeTHF	0.38	Hexane	7.14491	Chloroform	0.6
Toluene	9123	9.73172						1,4-Dioxane	0.23	Pentane	2.39	2,2,2-Trichloroethanol	0.25
MeOH	8309	8.86341						TBME	0.21	Acetone	1.61	Trifluoroethanol	0.1
Diethyl Ether	8300	8.85381								Benzene	1.27	TFA	1.19
DMF	8036	8.57219								Heptane	0.1
EtOAc	7205	7.68574								Triethylamine	0.09
Hexane	6698	7.14491
MeCN	5668	6.04619		% Total	16.6084		9.44341		24.0738		30.0207		18.43
1,2-DCE	3100	3.30684		Net	99.7662
Pentane	2245	2.39479
DMSO	1868	1.99264
Acetone	1511	1.61182
Benzene	1194	1.27367
TFA	1115	1.1894
Chloroform	563	0.600565
EtOH	547	0.583498
2-MeTHF	354	0.37762
2,2,2-Trichloroethanol	234	0.249613
1,4-Dioxane	217	0.231479
t-BuOH	212	0.226145
TBME	201	0.214411
Heptane	95	0.101339
Trifluoroethanol	94	0.100272
Triethylamine	80	0.0853379
Total Top 25	93745
